# Supplementary material for: Structure and proposed DNA delivery mechanism of a marine roseophage
Source: Nat Commun. 2023 Jun 17;14:3609. doi: 10.1038/s41467-023-39220-y (PMC10276861; doi:10.1038/s41467-023-39220-y)
Supplement: Supplementary file 4 — Source Data [file 41467_2023_39220_MOESM4_ESM.xlsx]

## Sheet: Supplementary Fig. 13D
	Supplementary Fig. 13D. The bending angle of tail tube from two phages variated over time of MD simulation of unbending process
	Time/ns	R4C_0°_mean	R4C_0°_sd		Time/ns	R4C_15°_mean	R4C_15°_sd		Time/ns	R4C_30°_mean	R4C_30°_sd		Time/ns	R4C_45°_mean	R4C_45°_sd		Time/ns	SPP1_0°_mean	SPP1_0°_sd		Time/ns	SPP1_15°_mean	SPP1_15°_sd		Time/ns	SPP1_30°_mean	SPP1_30°_sd		Time/ns	SPP1_45°_mean	SPP1_45°_sd
	0	11.2059	0.000281532		0	11.8985	0.000850109		0	9.6375	0.000322558		0	10.2934	0.000337758		0	17.277	0.000636732		0	14.146	5.02363e-05		0	12.3784	0.000229531		0	15.9091	0.000294073
	0.4	9.28436	0.383124		0.5	8.73361	0.453375		0.6	6.21543	0.914884		0.7	6.11803	0.848071		0.4	17.2485	0.341051		0.5	14.3051	0.835339		0.7	12.9997	0.88693		0.7	15.3055	0.821075
	0.8	7.78796	0.452816		0.9	7.2993	0.759784		1	5.49507	1.31056		1.1	4.58611	0.924888		0.8	17.2699	1.27884		0.9	14.4626	1.2248		1	12.69	0.891419		1.1	14.9574	0.730584
	1.2	6.15745	0.257489		1.3	5.96176	0.919422		1.4	4.96992	0.699142		1.5	4.64037	0.833522		1.2	16.8578	1.37792		1.3	14.8774	1.3891		1.4	12.8323	1.93172		1.5	14.6179	0.684953
	1.6	5.43008	1.07006		1.7	4.48841	0.736133		1.8	4.76686	1.27823		1.9	4.31487	0.750982		1.6	17.0191	1.53497		1.7	14.8121	1.61781		1.8	13.1392	2.23361		1.9	14.8349	0.80918
	2	4.49181	0.86697		2.1	3.89084	1.09489		2.2	4.08071	1.03361		2.3	3.41536	0.590061		2	16.9844	1.65042		2.1	14.8058	1.15208		2.2	13.1074	2.25817		2.3	14.8216	1.23725
	2.4	4.09456	0.985135		2.5	3.7078	0.782409		2.6	3.59672	0.712541		2.7	3.13184	0.155524		2.4	16.9847	1.5868		2.5	14.5325	0.944039		2.6	13.0772	2.1257		2.7	14.7321	1.69751
	2.8	3.48341	1.00203		2.9	3.17687	0.872229		3	3.77454	1.06395		3.1	2.57725	0.558921		2.8	16.6363	1.40521		2.9	14.7514	0.806018		3	12.8713	2.52872		3.1	14.9607	2.00061
	3.2	3.66369	0.747744		3.3	3.16958	1.16089		3.4	3.78222	0.92156		3.5	2.52051	0.698824		3.2	16.7206	1.59675		3.3	14.3948	1.18075		3.4	13.2292	2.37913		3.5	14.5011	2.08484
	3.6	3.4019	0.658158		3.7	2.99512	0.976734		3.8	3.99227	1.17169		3.9	2.54723	0.988235		3.6	16.4283	1.36667		3.7	14.5135	1.09341		3.8	12.9765	1.9569		3.9	14.6313	1.96052
	4	2.99925	0.28163		4.1	2.8515	1.20198		4.2	3.90077	0.840233		4.3	2.07686	0.862116		4	15.9892	1.43894		4.1	14.1551	1.44692		4.2	12.9865	2.19026		4.3	14.4463	2.2183
	4.4	3.07485	0.413239		4.5	2.73571	0.859685		4.6	3.83109	0.839438		4.7	2.52554	0.708023		4.4	15.8262	1.93865		4.5	13.7716	1.65533		4.6	12.6549	2.14134		4.7	14.9238	2.03283
	4.8	2.89056	0.677211		4.9	2.64398	0.792428		5	3.23091	1.36776		5.1	2.21765	0.822832		4.8	15.8139	2.47083		4.9	13.9867	1.82332		5	12.5703	1.7835		5.1	15.2467	1.98919
	5.2	2.49738	0.516603		5.3	3.09235	0.939591		5.4	3.35013	1.25067		5.5	2.17102	0.586462		5.2	15.7633	2.36955		5.3	14.2352	1.60444		5.4	12.7085	1.87866		5.5	14.9036	1.87164
	5.6	2.15691	1.00059		5.7	2.85824	0.752343		5.8	3.13297	1.36951		5.9	1.88227	0.613266		5.6	15.8751	2.26941		5.7	14.5858	1.83239		5.8	12.7482	1.68399		5.9	15.2086	1.80647
	6	2.45161	1.16441		6.1	2.70451	0.695386		6.2	3.3956	1.46821		6.3	1.57128	0.918611		6	15.5283	2.31889		6.1	14.4682	1.72921		6.2	13.1935	1.99901		6.3	15.2469	1.52134
	6.4	2.42496	0.701228		6.5	2.8776	0.672873		6.6	3.47808	1.14571		6.7	1.93779	0.585054		6.4	15.5284	1.90502		6.5	14.2706	1.87834		6.6	13.7287	2.12129		6.7	15.183	0.946202
	6.8	1.91444	0.908718		6.9	2.6638	0.791529		7	2.84133	1.13872		7.1	2.05897	0.817467		6.8	15.0512	1.64613		6.9	14.8273	2.08012		7	13.4327	2.50483		7.1	15.3122	1.50073
	7.2	2.29523	0.726089		7.3	2.72748	1.07667		7.4	3.3011	0.723059		7.5	2.01877	1.07088		7.2	15.3837	1.87856		7.3	14.8871	1.85551		7.4	13.481	2.6713		7.5	15.1234	1.29141
	7.6	2.07448	0.748177		7.7	2.26404	0.999754		7.8	3.05791	0.879461		7.9	2.53099	1.10254		7.6	14.7204	2.25735		7.7	15.1042	1.26211		7.8	13.3933	2.54402		7.9	15.0687	1.1808
	8	1.75032	0.849023		8.1	1.89239	0.827541		8.2	3.16317	0.836568		8.3	2.17847	1.08607		8	14.9252	2.6571		8.1	14.8057	1.84381		8.2	12.7797	2.38891		8.3	14.7848	1.29205
	8.4	1.73042	0.539779		8.5	1.9555	1.00504		8.6	3.05932	0.528227		8.7	2.29487	0.616021		8.4	14.8601	2.48473		8.5	14.4975	1.53483		8.6	12.3622	2.51169		8.7	14.4638	1.33432
	8.8	1.6065	0.74346		8.9	1.47299	0.361129		9	2.90404	0.483127		9.1	1.89499	1.18121		8.8	15.1656	2.94547		8.9	13.5336	1.63941		9	12.1835	2.67497		9.1	15.0214	1.35801
	9.2	1.4812	0.792625		9.3	1.81925	0.500233		9.4	2.79062	1.03652		9.5	2.19834	0.79427		9.2	15.0924	2.37264		9.3	13.446	1.7362		9.4	11.7227	2.48405		9.5	14.9277	1.39966
	9.6	1.47094	0.59962		9.7	1.98126	1.01231		9.8	2.56247	0.816297		9.9	2.28727	0.722573		9.6	15.1073	3.06847		9.7	13.7359	1.73174		9.8	11.9096	2.32908		9.9	14.9738	1.61125
	10	1.22096	0.789077														10	14.7595	2.75608

## Sheet: Supplementary Fig. 13E
	Supplementary Fig. 13E. The bending angle for R4C tail variated over simulation time by MD based on all-atom structure-based model.
	Time/ns	mean	sd
	0	11.202	0
	2.5	10.6854	0.548396
	5	10.7968	0.869492
	7.5	11.0635	0.282072
	10	11.021	0.229373
	12.5	10.7293	0.306097
	15	11.0584	0.258175
	17.5	10.8471	0.235547
	20	11.0491	0.664622
	22.5	10.7289	0.379301
	25	10.6803	0.642818
	27.5	10.8855	0.564587
	30	10.9412	0.394398
	32.5	11.2873	0.490102
	35	11.0876	0.446197
	37.5	10.5427	0.564651
	40	11.3094	0.586594
	42.5	10.5476	0.282074
	45	10.6719	0.84829
	47.5	10.9373	0.536138
	50	10.8492	0.398981
